# Supplementary material for: Derivation and validation of an epigenetic frailty risk score in population-based cohorts of older adults
Source: Nat Commun. 2022 Sep 7;13:5269. doi: 10.1038/s41467-022-32893-x (PMC9450828; doi:10.1038/s41467-022-32893-x)
Supplement: Supplementary file 4 — Supplementary Data 1 [file 41467_2022_32893_MOESM4_ESM.xlsx]

## Sheet: S2
Supplementary Data 1. Associations of the 65 identified CpGs with frailty in the validation panel (subset II)
CpG site	FDR	Linear mixed regression
		Coefficient (95% CI) b	P-value c
cg00291213	0.0136	-3.07 (-5.08, -1.05)	0.003
cg08129092	0.0434	-2.16 (-3.92, -0.40)	0.0164
cg05568549	0.0314	-2.15 (-3.66, -0.64)	0.0055
cg26542792	0.0314	-1.80 (-3.26, -0.34)	0.0159
cg06285727	0.0136	-1.77 (-2.77, -0.76)	0.0006
cg18065177	0.0314	-1.73 (-2.93, -0.52)	0.0052
cg15687600	0.0287	-1.71 (-2.78, -0.65)	0.0017
cg03147185	0.0115	-1.63 (-2.63, -0.62)	0.0016
cg25607249	0.0314	-1.63 (-2.77, -0.49)	0.0053
cg00252813	0.0193	-1.54 (-2.66, -0.41)	0.0079
cg23190089	0.0287	-1.53 (-2.71, -0.35)	0.0111
cg22799757	0.0384	-1.50 (-2.68, -0.33)	0.0122
cg23458887 a	0.0329	-1.49 (-2.38, -0.61)	0.001
cg15058210 a	0.0126	-1.48 (-2.39, -0.57)	0.0015
cg21766592	0.035	-1.46 (-2.52, -0.4)	0.0072
cg06811800	0.0314	-1.45 (-2.37, -0.53)	0.0022
cg19267254 a	0.0126	-1.43 (-2.20, -0.65)	0.0003
cg12510708 a	0.0274	-1.38 (-2.48, -0.28)	0.014
cg15380836 a	0.0184	-1.37 (-2.34, -0.39)	0.0061
cg01406381	0.0195	-1.32 (-2.40, -0.24)	0.0166
cg11700584 a	0.0287	-1.30 (-2.13, -0.47)	0.0023
cg01234420 a	0.0287	-1.28 (-2.33, -0.23)	0.0174
cg00377681	0.0287	-1.25 (-2.23, -0.26)	0.0134
cg22933646	0.0193	-1.25 (-2.14, -0.36)	0.0062
cg17860366 a	0.0314	-1.24 (-2.03, -0.45)	0.0022
cg19556613	0.0363	-1.24 (-2.22, -0.27)	0.0129
cg21656937 a	0.034	-1.22 (-2.04, -0.4)	0.0038
cg03725309 a	0.0126	-1.18 (-2.04, -0.32)	0.0071
cg05809481	0.0287	-1.15 (-1.98, -0.32)	0.0068
cg13119578	0.0441	-1.15 (-2.09, -0.21)	0.0173
cg01340312	0.0363	-1.14 (-2.13, -0.15)	0.0243
cg02556005	0.0329	-1.14 (-2.13, -0.15)	0.0247
cg02519286	0.0314	-1.13 (-2.17, -0.09)	0.0333
cg17345741	0.0434	-1.11 (-2.09, -0.13)	0.0274
cg17971578 a	0.0474	-1.07 (-1.98, -0.15)	0.023
cg26954174	0.0498	-1.07 (-2.20, 0.06)	0.0639
cg18791730 a	0.0314	-1.05 (-1.90, -0.19)	0.0164
cg27115863	0.0475	-1.02 (-1.78, -0.25)	0.0092
cg04955914 a	0.0287	-1.01 (-1.80, -0.22)	0.0128
cg08354751	0.0287	-1.00 (-1.87, -0.12)	0.0259
cg00921350 a	0.0314	-0.99 (-1.81, -0.17)	0.0182
cg11993160	0.0483	-0.99 (-1.75, -0.23)	0.011
cg00640314	0.0314	-0.95 (-1.92, 0.02)	0.0549
cg07312601 a	0.0401	-0.95 (-1.85, -0.05)	0.0381
cg04742397	0.0314	-0.92 (-1.77, -0.06)	0.0362
cg10424974	0.0287	-0.91 (-1.86, 0.04)	0.0621
cg07092212	0.0498	-0.89 (-1.88, 0.09)	0.0762
cg24046474	0.0497	-0.87 (-1.76, 0.02)	0.0568
cg01491071	0.0456	-0.84 (-1.74, 0.06)	0.0674
cg08998192	0.0364	-0.74 (-1.50, 0.02)	0.0556
cg04772644	0.0329	-0.70 (-1.50, 0.11)	0.0905
cg02867102 a	0.0363	-0.69 (-1.52, 0.15)	0.107
cg08463758 a	0.0475	0.67 (-0.20, 1.53)	0.13
cg11084334	0.0385	0.80 (-0.14, 1.73)	0.0948
cg13570972 a	0.0314	0.90 (-0.09, 1.88)	0.0762
cg26126740	0.0363	1.09 (0.30, 1.89)	0.0072
cg15135047	0.0314	1.12 (0.01, 2.23)	0.0493
cg00259097	0.0396	1.23 (0.30, 2.16)	0.0095
cg07349348 a	0.0287	1.24 (0.46, 2.01)	0.0018
cg10408430 a	0.0287	1.29 (0.33, 2.26)	0.009
cg16125214	0.0314	1.54 (0.45, 2.63)	0.0058
cg17220749	0.0293	1.58 (0.47, 2.69)	0.0053
cg04550823	0.0329	1.59 (0.38, 2.79)	0.0102
cg08469255	0.0314	1.81 (0.60, 3.02)	0.0036
cg08944236	0.0489	2.24 (0.89, 3.60)	0.0012
Abbreviations: CI, confidence interval; FDR, false discovery rate.
a CpGs that included into the epigenetic frailty risk score.
b Coefficients of linear mixed regression and P values of per standard deviation in methylation with per % of frailty index. The models were adjusted for age, sex, leukocyte composition, batch, smoking status (never smoker, former smoker, current smoker), and alcohol consumption (grams per day).
c All P values are two-sided with adjustments.
