# Supplementary material for: Derivation and validation of an epigenetic frailty risk score in population-based cohorts of older adults
Source: Nat Commun. 2022 Sep 7;13:5269. doi: 10.1038/s41467-022-32893-x (PMC9450828; doi:10.1038/s41467-022-32893-x)
Supplement: Supplementary file 5 — Supplementary Data 2 [file 41467_2022_32893_MOESM5_ESM.xlsx]

## Sheet: s3
Supplementary Data 2. Gene functions and related diseases of the identified loci
CpG site	Chr position (GRCh37)	Gene name	Gene-related major diseases
CpGs included into eFRS
cg23458887	chr10:36569926-36569975(-1)
cg15058210	chr2:240196768-240196997	HDAC4	HDAC4 plays a critical role in transcriptional regulation, cell cycle progression, and developmental events. Diseases associated with HDAC4 include chromosome 2Q37 deletion syndrome, brachydactyly, ischemic stroke 1, anorexia nervosa 2, gastric cancer 3, and Huntington's disease 4.
cg19267254	chr1:15828027-15828076(1	CASP9	CASP9 is an initiator caspase in the intrinsic apoptosis pathway. Diseases associated with CASP9 include thoracic cancer, ischemia, head and neck squamous cell carcinoma 5,6.
cg12510708	chr7:26191794-26192757	NFE2L3	This gene encodes a member of the cap 'n' collar basic-region leucine zipper family of transcription factors. Diseases associated with NFE2L3 include fibrosarcomatous Osteosarcoma, fibrosarcoma, pancreatic cancer 7, breast cancer 8, colon cancer 9.
cg15380836	chr17:1551730-1553249	RILP	This gene encodes a lysosomal protein that interacts with RAB7, a small GTPase that controls transport to endocytic degradative compartments. Diseases associated with RILP include lung cancer 10, breast cancer 11 and neuronal ceroid lipofuscinosis 12.
cg11700584	chr14:50086955-50088261	RPL36AL;MGAT2	PL36AL is a protein coding gene and associated with RPL36AL include Diamond-Blackfan Anemia 13, Alzheimer's disease 14. MGAT2 is a protein coding gene. Diseases associated with MGAT2 includes congenital disorder of glycosylation 15.
cg01234420	chr22:46457095-46458028	LOC150381
cg17860366	chr15:89631546-89632209	ABHD2	This gene encodes a protein containing an alpha/beta hydrolase fold, which is a catalytic domain found in a wide range of enzymes. Diseases associated with ABHD2 include retinitis pigmentosa and chronic obstructive pulmonary disease 16.
cg21656937	chr12:54089211-54089413
cg03725309	chr1:109756442-109757098	SARS	SARS plays a key role in vascular development and has been identified as a risk gene for coronary artery disease and T2D (M) 17,18.
cg17971578	chr1:36851089-36851873	STK40	STK40 may be a negative regulator of NF-kappa-B and p53-mediated gene transcription. Disease associated with STK40 include breast cancer 19.
cg18791730	chr1:119910205-119910254(-1)	HAO2	Hao2 is a peroxisomal enzyme with predominant expression in the liver and kidney. Diseases associated with HAO2 include histidinemia and histidine metabolism disease, hepatocellular carcinoma 20, and clear cell renal cell carcinoma 21.
cg04955914	chr2:220041129-220043410	CNPPD1	CNPPD1 is a Protein Coding gene and was found to be a risk gene for breast cancer 22 and schizophrenia 23.
cg00921350	chr16:50701451-50701500(1)	SNX20	SNX20 is a member of the sorting nexin family of proteins and plays a crucial role in the regulation of innate immunity. SNX20 was downregulated in most cancer types, such as lung adenocarcinoma and uveal melanoma 24,25.
cg07312601	chr1:19583839-19583888(1)	MRTO4	MRTO4 encodes a protein sharing a low level of sequence similarity with ribosomal protein P0. Diseases associated with MRTO4 include squamous cell carcinoma of buccal mucosa 26 and lung adenocarcinoma 27.
cg02867102	chr17:62398693-62398742(-1)
cg08463758	chr20:39994545-39995810	EMILIN3	EMILIN3 is an extracellular matrix glycoprotein that displays a dynamic and restricted expression pattern in connective tissues during post-natal life and were significantly increased in dysplastic capsule. EMILIN3 was strongly associated with gliomas 28 and colorectal cancer 29.
cg13570972	chr11:31839363-31839813	PAX6	This gene encodes paired box protein Pax-6, one of many human homologs of the Drosophila melanogaster gene prd. Diseases associated with PAX6 include coloboma of optic nerve and foveal hypoplasia, aniridia 30, and autism spectrum disorder 31.
cg07349348	chr8:142252999-142253048(-1)
cg10408430	chr11:73979852-73979901(-1)	P4HA3	This gene encodes a component of prolyl 4-hydroxylase, a key enzyme in collagen synthesis composed of two identical alpha subunits and two beta subunits. Diseases associated with P4HA3 include osteogenesis imperfect type viii, osteogenesis imperfect type X, gastric cancer 32, melanomas 33, and head and neck squamous cell carcinoma 34.
CpGs not included into eFRS
cg02556005	chr16:74310568-74310617(-1)
cg03147185	chr2:97008030-97008079(-1)	NCAPH	This gene encodes a member of the barr gene family. The protein encoded by this gene is associated with mitotic chromosomes, except during the early phase of chromosome condensation. This gene is associated with lung cancer 35 and renal carcinoma 36.
cg04550823	chr1:87617692-87617986
cg04742397	chr14:95982498-95983533
cg04772644	chr6:33167885-33168715	RXRB	This gene encodes a member of the retinoid X receptor (RXR) family of nuclear receptors which are involved in mediating the effects of retinoic acid (RA). RXRB is linked with non-small cell lung cancer 37.
cg05568549	chr6:41908745-41909711	CCND3	CCND3 is a gene that encodes a protein that functions in the regulation of CDK kinases in the cell cycle and was associated with bladder carcinoma 38, human hepatocellular carcinoma 39, and acute myeloid leukemia 40.
cg05809481	chr1:156698111-156698916	ISG20L2	ISG20L2 is a member of a vertebrate exonucleases family composed of four proteins, co-orthologs of yeast Rex4p and was associated with hepatocellular carcinoma 41.
cg06285727	chr11:72525005-72526098	ATG16L2	ATG16L2 encodes a WD-repeat-containing protein which may play a role in autophagy and was associated with Crohn's disease 42 and non-small cell lung cancer 43.
cg06811800	chr13:114312105-114312154(1)	ATP4B	ATP4B is composed of heterodimers consisting of a high molecular weight catalytic alpha subunit and a smaller, heavily glycosylated beta subunit, which catalyse the hydrolysis of ATP coupled with the exchange of H+ and K+ ions across the plasma membrane and are responsible for gastric acid secretion. It was associated with gastric cancer 44.
cg07092212	chr11:46382496-46382545(1)	DGKZ	DGKZ may attenuate protein kinase C activity by regulating diacylglycerol levels in intracellular signaling cascade and signal transduction and was strongly associated with schizophrenia 45 and non-small cell lung cancer 46.
cg08129092	chr1:153747655-153748698	INTS3	The protein encoded encodes by this gene can form a complex with human single-strand DNA binding proteins 1 or 2 (hSSB1 and hSSB2) and other proteins to mediate genome stability and the DNA damage response and this gene is frequently detected in hepatocellular carcinoma 47.
cg08354751	chr16:11450712-11450761(1)
cg08469255	chr6:30852102-30852676	DDR1	DDR1 is expressed only in epithelial cells (kidney, lung, GI tract, brain) and involved in cell–cell interactions and recognition. Increased expression of DDR1 has been documented in several types of cancer and fibrotic conditions including skin hypertrophic scars, idiopathic pulmonary fibrosis, cirrhotic liver and renal fibrosis 48.
cg08944236	chr16:53242355-53242404(1)	CHD9	CHD9 is a Protein Coding gene. Diseases associated with CHD9 include Choanal Atresia, Posterior and Charge Syndrome. High CHD9 expression was observed in clear cell renal cell carcinoma 49.
cg08998192	chr6:32806284-32806669	TAP2	TAP2 is a Protein Coding gene. Diseases associated with TAP2 include Immunodeficiency By Defective Expression Of Mhc Class I and Bare Lymphocyte Syndrome, Type I. TAP2 was strongly associated with rheumatoid arthritis 50, breast cancer 51, and ankylosing spondylitis 52.
cg10424974	chr16:66388348-66388397(1)
cg11084334	chr3:9594068-9594328	LHFPL4	This gene is a member of the lipoma HMGIC fusion partner (LHFP) gene family, which is a subset of the superfamily of tetraspan transmembrane protein encoding genes. LHFPL4 was associated with cervical cancer 53.
cg11993160	chr18:12407715-12408242
cg13119578	chr11:65196696-65196745(1)
cg15135047	chr3:72149514-72149563(-1)
cg15687600	chr1:59280951-59281194
cg16125214	chr1:9749295-9750228	PIK3CD	Phosphoinositide 3-kinases phosphorylate inositol lipids and are involved in the immune response. Diseases associated with PIK3CD include Immunodeficiency, Roifman-Chitayat Syndrome, follicular lymphoma 54, chronic active Epstein-Barr virus infection 55, hepatocellular carcinoma 56, colorectal cancer 57, and schizophrenia 58.
cg17220749	chr1:230249292-230249341(1)	GALNT2	This gene encodes a member of the glycosyltransferase 2 protein family. Members of this family initiate mucin-type O-glycoslation of peptides in the Golgi apparatus. Diseases associated with GALNT2 include neuroblastoma 59, type 2 diabetes 60, gastric adenocarcinoma 61.
cg17345741	chr14:69472652-69472701(1)
cg18065177	chr15:63116127-63116176(1)	TLN2;MIR190	TLN2 encodes a protein related to talin 1, a cytoskeletal protein that plays a significant role in the assembly of actin filaments and in spreading and migration of various cell types, including fibroblasts and osteoclasts. Diseases associated with TLN2 include aromatase excess syndrome, gastric cancer 62, and Alzheimer's disease 63. Diseases associated with MIR190 include leukemia, chronic lymph…
cg19556613	chr5:116280227-116280276(-1)
cg22799757	chr7:29997594-29997643(1)	SCRN1	SCRN1 is a member of the secernin family and is reported to be a tumor-associated antigen. Diseases associated with SCRN1 include colorectal cancer 64 and gastric cancer 65.
cg22933646	chr11:62341228-62341695	EEF1G	This gene encodes a subunit of the elongation factor-1 complex, which is responsible for the enzymatic delivery of aminoacyl tRNAs to the ribosome. Diseases associated with EEF1G include Legionellosis, breast and lung cancer 66.
cg23190089	chr11:2923301-2923817	SLC22A18	SLC22A18AS is the antisense partner of SLC22A18. Diseases associated with SLC22A18 include Lung Cancer, Rhabdomyosarcoma, Embryonal, breast cancer, and diabetes 67.
cg24046474	chr9:130213143-130214335	RPL12;LRSAM1	Diseases associated with RPL12 include Neuronopathy, Distal Hereditary Motor, Type Viii and Diamond-Blackfan Anemia, and Alzheimer's disease 68. LRSAM1 encodes a ring finger protein involved in a variety of functions, including regulation of signaling pathways and cell adhesion, mediation of self-ubiquitylation, and involvement in cargo sorting during receptor endocytosis. Diseases associated wit…
cg26126740	chr20:42574332-42574381(-1)	TOX2	TOX2 is a transcription factor that belongs to the thymocyte selection–associated HMG box family.
cg26542792	chr12:52603519-52603568(1)
cg26954174	chr16:50730765-50730814(-1)	NOD2	This gene is a member of the Nod1/Apaf-1 family and encodes a protein with two caspase recruitment domains and six leucine-rich repeats. Diseases associated with NOD2 include Blau Syndrome, Inflammatory Bowel Disease, and Parkinson's disease 71.
cg27115863	chr22:37921592-37921641(-1)
cg00259097	chr16:70770604-70770653(-1)	VAC14	VAC14 is a component of a trimolecular complex that tightly regulates the level of phosphatidylinositol 3,5-bisphosphate [PI (3,5) P2]. Disease associated with VAC14 includes Parkinsonism 72.
cg01491071	chr2:206790632-206790834
cg01340312	chr6:30687941-30688213	TUBB	Mutations in this gene cause cortical dysplasia, complex, with other brain malformations 6. Diseases associated with TUBB include coronary artery disease and ischemic stroke 73, Alzheimer's disease 74, and prostate cancer 75
cg00640314	chr8:67837480-67837954	SNORD87;SNHG6	SNORD87 is an RNA Gene, and is affiliated with the snoRNA class. SNHG6 is an RNA Gene, and is affiliated with the lncRNA class. Diseases associated with SNHG6 include colon adenocarcinoma and microvascular complications of diabetes 3.
cg00291213	chr21:36398960-36399259	RUNX1	RUNX1 is a Protein Coding gene. Diseases associated with RUNX1 include platelet disorder, familial, with associated myeloid malignancy and leukemia, acute myeloid.
cg00377681	chr6:37102603-37102652(1)
cg00252813	chr12:6643261-6644607	GAPDH	GAPDH by reactive oxygen species such as H2O2 activate pleiotropic signaling pathways is associated with pathophysiological cell fate decisions. Disease associated with GAPDH includes Alzheimer's disease 76.
cg02519286	chr12:6643261-6644607	GAPDH
cg01406381	chr19:47290585-47291983	SLC1A5	SLC1A5 is a high-affinity transporter of glutamine in various cancer. It has been demonstrated that SLC1A5 expression is upregulated in lung, colorectal, breast, prostate, pancreatic cancer, neuroblastoma, melanoma, and renal cell carcinoma 77-82. Differential DNA methylation concurrent differentially mRNA expression of SLC1A5 has been observed in pancreatic islets for T2D patients compared to no…
cg21766592	chr19:47290585-47291983	SLC1A5
cg25607249	chr19:47287991-47288040(-1)	SLC1A5
Supplementary References
1	Kong, Q. et al. HDAC4 in ischemic stroke: mechanisms and therapeutic potential. Clin Epigenetics 10, 117, doi:10.1186/s13148-018-0549-1 (2018).
2	Sild, M. & Booij, L. Histone deacetylase 4 (HDAC4): a new player in anorexia nervosa? Mol Psychiatry 24, 1425-1434, doi:10.1038/s41380-019-0366-8 (2019).
3	Spaety, M. E. et al. HDAC4 Levels Control Sensibility toward Cisplatin in Gastric Cancer via the p53-p73/BIK Pathway. Cancers (Basel) 11, doi:10.3390/cancers11111747 (2019).
4	Federspiel, J. D., Greco, T. M., Lum, K. K. & Cristea, I. M. Hdac4 Interactions in Huntington's Disease Viewed Through the Prism of Multiomics. Mol Cell Proteomics 18, S92-S113, doi:10.1074/mcp.RA118.001253 %/ (c) 2019 Federspiel et al. (2019).
5	Ronellenfitsch, M. W. et al. CASP9 germline mutation in a family with multiple brain tumors. Brain Pathol 28, 94-102, doi:10.1111/bpa.12471 %/ (c) 2016 International Society of Neuropathology. (2018).
6	Costa, E. et al. CASP9 c.-1339A>G and CASP3 c.-1191A>G polymorphisms alter susceptibility and clinical aspects of head and neck squamous cell carcinoma. Head Neck 41, 2665-2670, doi:10.1002/hed.25746 %/ (c) 2019 Wiley Periodicals, Inc. (2019).
7	Wang, H. et al. Elevated expression of NFE2L3 predicts the poor prognosis of pancreatic cancer patients. Cell Cycle 17, 2164-2174, doi:10.1080/15384101.2018.1520558 (2018).
8	Almstrup, K. et al. Genomic and gene expression signature of the pre-invasive testicular carcinoma in situ. Cell Tissue Res 322, 159-165, doi:10.1007/s00441-005-1084-x (2005).
9	Bury, M. et al. NFE2L3 Controls Colon Cancer Cell Growth through Regulation of DUX4, a CDK1 Inhibitor. Cell Rep 29, 1469-1481.e1469, doi:10.1016/j.celrep.2019.09.087 %/ Copyright (c) 2019 The Authors. Published by Elsevier Inc. All rights reserved. (2019).
10	Lin, J. et al. Methylation of RILP in lung cancer promotes tumor cell proliferation and invasion. Mol Cell Biochem 476, 853-861, doi:10.1007/s11010-020-03950-0 (2021).
11	De Luca, M., Romano, R. & Bucci, C. Role of the V1G1 subunit of V-ATPase in breast cancer cell migration. Sci Rep 11, 4615, doi:10.1038/s41598-021-84222-9 (2021).
12	Sarkar, C. et al. Cln1-mutations suppress Rab7-RILP interaction and impair autophagy contributing to neuropathology in a mouse model of infantile neuronal ceroid lipofuscinosis. J Inherit Metab Dis 43, 1082-1101, doi:10.1002/jimd.12242 (2020).
13	Doherty, L. et al. Ribosomal protein genes RPS10 and RPS26 are commonly mutated in Diamond-Blackfan anemia. Am J Hum Genet 86, 222-228, doi:10.1016/j.ajhg.2009.12.015 (2010).
14	Liu, Z., Li, H. & Pan, S. Discovery and Validation of Key Biomarkers Based on Immune Infiltrates in Alzheimer's Disease. Front Genet 12, 658323, doi:10.3389/fgene.2021.658323 (2021).
15	Poskanzer, S. A. et al. Immune dysfunction in MGAT2-CDG: A clinical report and review of the literature. Am J Med Genet A 185, 213-218, doi:10.1002/ajmg.a.61914 (2021).
16	Liu, L. et al. Associations of ABHD2 genetic variations with risks for chronic obstructive pulmonary disease in a Chinese Han population. PLoS One 10, e0123929, doi:10.1371/journal.pone.0123929 (2015).
17	Herzog, W., Muller, K., Huisken, J. & Stainier, D. Y. Genetic evidence for a noncanonical function of seryl-tRNA synthetase in vascular development. Circ Res 104, 1260-1266, doi:10.1161/CIRCRESAHA.108.191718 (2009).
18	Steenaard, R. V. et al. Tobacco smoking is associated with methylation of genes related to coronary artery disease. Clin Epigenetics 7, 54, doi:10.1186/s13148-015-0088-y (2015).
19	Maubant, S. et al. LRP5 regulates the expression of STK40, a new potential target in triple-negative breast cancers. Oncotarget 9, 22586-22604, doi:10.18632/oncotarget.25187 (2018).
20	Mattu, S. et al. The metabolic gene HAO2 is downregulated in hepatocellular carcinoma and predicts metastasis and poor survival. J Hepatol 64, 891-898, doi:10.1016/j.jhep.2015.11.029 %/ Copyright (c) 2015 European Association for the Study of the Liver. Published by Elsevier B.V. All rights reserved. (2016).
21	Xiao, W., Wang, X., Wang, T., Chen, B. & Xing, J. HAO2 inhibits malignancy of clear cell renal cell carcinoma by promoting lipid catabolic process. J Cell Physiol 234, 23005-23016, doi:10.1002/jcp.28861 %/ (c) 2019 Wiley Periodicals, Inc. (2019).
22	Wang, Z. et al. Low mutation and neoantigen burden and fewer effector tumor infiltrating lymphocytes correlate with breast cancer metastasization to lymph nodes. Sci Rep 9, 253, doi:10.1038/s41598-018-36319-x (2019).
23	Shibata, H. et al. Genome-wide association study of schizophrenia using microsatellite markers in the Japanese population. Psychiatr Genet 23, 117-123, doi:10.1097/YPG.0b013e32835fe4f1 (2013).
24	Xia, F., Yu, Z., Deng, A. & Gao, G. Identification of molecular subtyping system and four-gene prognostic signature with immune-related genes for uveal melanoma. Exp Biol Med (Maywood) 247, 246-262, doi:10.1177/15353702211053801 (2022).
25	Wu, G. J. et al. SNX20 Expression Correlates with Immune Cell Infiltration and Can Predict Prognosis in Lung Adenocarcinoma. Int J Gen Med 14, 7599-7611, doi:10.2147/IJGM.S337198 (2021).
26	Patel, K. D. et al. Transcriptome profiling and pathway analysis in squamous cell carcinoma of buccal mucosa. Exp Mol Pathol 113, 104378, doi:10.1016/j.yexmp.2020.104378 (2020).
27	Gao, L. et al. Identification of the susceptibility genes for COVID-19 in lung adenocarcinoma with global data and biological computation methods. Comput Struct Biotechnol J 19, 6229-6239, doi:10.1016/j.csbj.2021.11.026 (2021).
28	Zeng, W. J. et al. Integrative Analysis of DNA Methylation and Gene Expression Identify a Three-Gene Signature for Predicting Prognosis in Lower-Grade Gliomas. Cell Physiol Biochem 47, 428-439, doi:10.1159/000489954 %/ (c) 2018 The Author(s). Published by S. Karger AG, Basel. (2018).
29	Ali, H. N. et al. Integrated analysis of copy number variation and genome-wide expression profiling in colorectal cancer tissues. PLoS One 9, e92553, doi:10.1371/journal.pone.0092553 (2014).
30	Lim, H. T., Kim, D. H. & Kim, H. PAX6 aniridia syndrome: clinics, genetics, and therapeutics. Curr Opin Ophthalmol 28, 436-447, doi:10.1097/icu.0000000000000405 (2017).
31	Kikkawa, T. et al. The role of Pax6 in brain development and its impact on pathogenesis of autism spectrum disorder. Brain Res 1705, 95-103, doi:10.1016/j.brainres.2018.02.041 %/ Copyright (c) 2018 Elsevier B.V. All rights reserved. (2019).
32	Song, H. et al. P4HA3 is Epigenetically Activated by Slug in Gastric Cancer and its Deregulation is Associated With Enhanced Metastasis and Poor Survival. Technol Cancer Res Treat 17, 1533033818796485, doi:10.1177/1533033818796485 (2018).
33	Atkinson, A. et al. Collagen Prolyl Hydroxylases Are Bifunctional Growth Regulators in Melanoma. J Invest Dermatol 139, 1118-1126, doi:10.1016/j.jid.2018.10.038 %/ Copyright (c) 2018 The Authors. Published by Elsevier Inc. All rights reserved. (2019).
34	Wang, T., Wang, Y. X., Dong, Y. Q., Yu, Y. L. & Ma, K. Prolyl 4-hydroxylase subunit alpha 3 presents a cancer promotive function in head and neck squamous cell carcinoma via regulating epithelial-mesenchymal transition. Arch Oral Biol 113, 104711, doi:10.1016/j.archoralbio.2020.104711 %/ Copyright (c) 2020 Elsevier Ltd. All rights reserved. (2020).
35	Pleasance, E. D. et al. A small-cell lung cancer genome with complex signatures of tobacco exposure. Nature 463, 184-190, doi:10.1038/nature08629 (2010).
36	Dalgliesh, G. L. et al. Systematic sequencing of renal carcinoma reveals inactivation of histone modifying genes. Nature 463, 360-363, doi:10.1038/nature08672 (2010).
37	Lee, S. M. et al. Epigenetic inactivation of retinoid X receptor genes in non-small cell lung cancer and the relationship with clinicopathologic features. Cancer Genet Cytogenet 197, 39-45, doi:10.1016/j.cancergencyto.2009.10.008 %/ Copyright (c) 2010 Elsevier Inc. All rights reserved. (2010).
38	Beltran, A. L. et al. Fluorescence in situ hybridization analysis of CCND3 gene as marker of progression in bladder carcinoma. J Biol Regul Homeost Agents 27, 559-567 (2013).
39	Kang, H. et al. A miR-194/PTBP1/CCND3 axis regulates tumor growth in human hepatocellular carcinoma. J Pathol 249, 395-408, doi:10.1002/path.5325 %/ (c) 2019 Pathological Society of Great Britain and Ireland. Published by John Wiley & Sons, Ltd. (2019).
40	Matsuo, H. et al. Recurrent CCND3 mutations in MLL-rearranged acute myeloid leukemia. Blood Adv 2, 2879-2889, doi:10.1182/bloodadvances.2018019398 %/ (c) 2018 by The American Society of Hematology. (2018).
41	Zhu, Y., Zhou, C. & He, Q. High miR-139-3p expression predicts a better prognosis for hepatocellular carcinoma: a pooled analysis. J Int Med Res 47, 383-390, doi:10.1177/0300060518802727 (2019).
42	Ma, T., Wu, S., Yan, W., Xie, R. & Zhou, C. A functional variant of ATG16L2 is associated with Crohn's disease in the Chinese population. Colorectal Dis 18, O420-O426, doi:10.1111/codi.13507 %/ Colorectal Disease (c) 2016 The Association of Coloproctology of Great Britain and Ireland. (2016).
43	Wen, J. et al. Potentially Functional Variants of ATG16L2 Predict Radiation Pneumonitis and Outcomes in Patients with Non-Small Cell Lung Cancer after Definitive Radiotherapy. J Thorac Oncol 13, 660-675, doi:10.1016/j.jtho.2018.01.028 %/ Copyright (c) 2018 International Association for the Study of Lung Cancer. All rights reserved. (2018).
44	Lin, S. et al. Silencing of ATP4B of ATPase H(+)/K(+) Transporting Beta Subunit by Intragenic Epigenetic Alteration in Human Gastric Cancer Cells. Oncol Res 25, 317-329, doi:10.3727/096504016x14734735156265 (2017).
45	Alinaghi, S. et al. Expression analysis and genotyping of DGKZ: a GWAS-derived risk gene for schizophrenia. Mol Biol Rep 46, 4105-4111, doi:10.1007/s11033-019-04860-1 (2019).
46	Feng, A., Tu, Z. & Yin, B. The effect of HMGB1 on the clinicopathological and prognostic features of non-small cell lung cancer. Oncotarget 7, 20507-20519, doi:10.18632/oncotarget.7050 (2016).
47	Inagaki, Y. et al. CREB3L4, INTS3, and SNAPAP are targets for the 1q21 amplicon frequently detected in hepatocellular carcinoma. Cancer Genet Cytogenet 180, 30-36, doi:10.1016/j.cancergencyto.2007.09.013 (2008).
48	Moll, S. et al. DDR1 role in fibrosis and its pharmacological targeting. Biochim Biophys Acta Mol Cell Res 1866, 118474, doi:10.1016/j.bbamcr.2019.04.004 %/ Copyright (c) 2019 Elsevier B.V. All rights reserved. (2019).
49	Guan, B. et al. High CHD9 expression is associated with poor prognosis in clear cell renal cell carcinoma. Int J Clin Exp Pathol 11, 3697-3702 (2018).
50	Dai, D. et al. Significant association between TAP2 polymorphisms and rheumatoid arthritis: a meta-analysis. Diagn Pathol 9, 129, doi:10.1186/1746-1596-9-129 (2014).
51	Henle, A. M., Nassar, A., Puglisi-Knutson, D., Youssef, B. & Knutson, K. L. Downregulation of TAP1 and TAP2 in early stage breast cancer. PLoS One 12, e0187323, doi:10.1371/journal.pone.0187323 (2017).
52	Qian, Y. et al. Genetic association between TAP1 and TAP2 polymorphisms and ankylosing spondylitis: a systematic review and meta-analysis. Inflamm Res 66, 653-661, doi:10.1007/s00011-017-1047-1 (2017).
53	Wang, S. S. et al. Identification of novel methylation markers in cervical cancer using restriction landmark genomic scanning. Cancer Res 68, 2489-2497, doi:10.1158/0008-5472.Can-07-3194 (2008).
54	Dong, T. et al. The Expression of CD9 and PIK3CD is Associated with Prognosis of Follicular Lymphoma. J Cancer 6, 1222-1229, doi:10.7150/jca.11279 (2015).
55	Rodriguez, R. et al. Concomitant PIK3CD and TNFRSF9 deficiencies cause chronic active Epstein-Barr virus infection of T cells. J Exp Med 216, 2800-2818, doi:10.1084/jem.20190678 %/ (c) 2019 Rodriguez et al. (2019).
56	Song, W., Zhang, J., Zhang, J., Sun, M. & Xia, Q. Overexpression of lncRNA PIK3CD-AS1 promotes expression of LATS1 by competitive binding with microRNA-566 to inhibit the growth, invasion and metastasis of hepatocellular carcinoma cells. Cancer Cell Int 19, 150, doi:10.1186/s12935-019-0857-3 %/ (c) The Author(s) 2019. (2019).
57	Chen, J. S. et al. PIK3CD induces cell growth and invasion by activating AKT/GSK-3beta/beta-catenin signaling in colorectal cancer. Cancer Sci 110, 997-1011, doi:10.1111/cas.13931 %/ (c) 2019 The Authors. Cancer Science published by John Wiley & Sons Australia, Ltd on behalf of Japanese Cancer Association. (2019).
58	Hood, V. L., Berger, R., Freedman, R. & Law, A. J. Transcription of PIK3CD in human brain and schizophrenia: regulation by proinflammatory cytokines. Hum Mol Genet 28, 3188-3198, doi:10.1093/hmg/ddz144 %/ (c) The Author(s) 2019. Published by Oxford University Press. All rights reserved. For Permissions, please email: journals.permissions@oup.com. (2019).
59	Ho, W. L. et al. GALNT2 suppresses malignant phenotypes through IGF-1 receptor and predicts favorable prognosis in neuroblastoma. Oncotarget 5, 12247-12259, doi:10.18632/oncotarget.2627 (2014).
60	Marucci, A. et al. GALNT2 expression is reduced in patients with Type 2 diabetes: possible role of hyperglycemia. PLoS One 8, e70159, doi:10.1371/journal.pone.0070159 (2013).
61	Hu, W. T., Yeh, C. C., Liu, S. Y., Huang, M. C. & Lai, I. R. The O-glycosylating enzyme GALNT2 suppresses the malignancy of gastric adenocarcinoma by reducing EGFR activities. Am J Cancer Res 8, 1739-1751 (2018).
62	Wu, Y. et al. Long Noncoding RNA Lnc-TLN2-4:1 Suppresses Gastric Cancer Metastasis and Is Associated with Patient Survival. J Oncol 2020, 8681361, doi:10.1155/2020/8681361 %/ Copyright (c) 2020 Yuyun Wu et al. (2020).
63	Gusareva, E. S. et al. Male-specific epistasis between WWC1 and TLN2 genes is associated with Alzheimer's disease. Neurobiol Aging 72, 188.e183-188.e112, doi:10.1016/j.neurobiolaging.2018.08.001 %/ Copyright (c) 2018 Elsevier Inc. All rights reserved. (2018).
64	Miyoshi, N. et al. SCRN1 is a novel marker for prognosis in colorectal cancer. J Surg Oncol 101, 156-159, doi:10.1002/jso.21459 (2010).
65	Song, P. et al. A genetic variant of miR-148a binding site in the SCRN1 3'-UTR is associated with susceptibility and prognosis of gastric cancer. Sci Rep 4, 7080, doi:10.1038/srep07080 (2014).
66	Hassan, M. K., Kumar, D., Naik, M. & Dixit, M. The expression profile and prognostic significance of eukaryotic translation elongation factors in different cancers. PLoS One 13, e0191377, doi:10.1371/journal.pone.0191377 (2018).
67	Ito, S., Fujino, Y., Ogata, S., Hirayama-Kurogi, M. & Ohtsuki, S. Involvement of an Orphan Transporter, SLC22A18, in Cell Growth and Drug Resistance of Human Breast Cancer MCF7 Cells. J Pharm Sci 107, 3163-3170, doi:10.1016/j.xphs.2018.08.011 %/ Copyright (c) 2018 American Pharmacists Association(R). Published by Elsevier Inc. All rights reserved. (2018).
68	Rahman, M. R. et al. Network-based approach to identify molecular signatures and therapeutic agents in Alzheimer's disease. Comput Biol Chem 78, 431-439, doi:10.1016/j.compbiolchem.2018.12.011 %/ Copyright (c) 2018 Elsevier Ltd. All rights reserved. (2019).
69	Hakonen, J. E. et al. LRSAM1-mediated ubiquitylation is disrupted in axonal Charcot-Marie-Tooth disease 2P. Hum Mol Genet 26, 2034-2041, doi:10.1093/hmg/ddx089 %/ (c) The Author 2017. Published by Oxford University Press. All rights reserved. For Permissions, please email: journals.permissions@oup.com. (2017).
70	Chen, G. et al. MicroRNA-939 inhibits cell proliferation via targeting LRSAM1 in Hirschsprung's disease. Aging (Albany NY) 9, 2471-2479, doi:10.18632/aging.101331 (2017).
71	Cheng, L. et al. NOD2 promotes dopaminergic degeneration regulated by NADPH oxidase 2 in 6-hydroxydopamine model of Parkinson's disease. J Neuroinflammation 15, 243, doi:10.1186/s12974-018-1289-z (2018).
72	de Gusmao, C. M. et al. VAC14 Gene-Related Parkinsonism-Dystonia With Response to Deep Brain Stimulation. Mov Disord Clin Pract 6, 494-497, doi:10.1002/mdc3.12797 (2019).
73	Liu, C. X. et al. EHBP1, TUBB, and WWOX SNPs, Gene-Gene and Gene-Environment Interactions on Coronary Artery Disease and Ischemic Stroke. Front Genet 13, 843661, doi:10.3389/fgene.2022.843661 (2022).
74	Bamberger, C. et al. Protein Footprinting via Covalent Protein Painting Reveals Structural Changes of the Proteome in Alzheimer's Disease. J Proteome Res 20, 2762-2771, doi:10.1021/acs.jproteome.0c00912 (2021).
75	Dietrichs, D. et al. Three-Dimensional Growth of Prostate Cancer Cells Exposed to Simulated Microgravity. Front Cell Dev Biol 10, 841017, doi:10.3389/fcell.2022.841017 (2022).
76	Darusman, H. S. et al. Increased expression of GAPDH in cynomolgus monkeys with spontaneous cognitive decline and amyloidopathy reminiscent of an Alzheimer's-type disease is reflected in the circulation. Am J Primatol 83, e23296, doi:10.1002/ajp.23296 (2021).
77	Ren, P. et al. ATF4 and N-Myc coordinate glutamine metabolism in MYCN-amplified neuroblastoma cells through ASCT2 activation. J Pathol 235, 90-100, doi:10.1002/path.4429 (2015).
78	Liu, Y. et al. High expression of Solute Carrier Family 1, member 5 (SLC1A5) is associated with poor prognosis in clear-cell renal cell carcinoma. Sci Rep 5, 16954, doi:10.1038/srep16954 (2015).
79	Kaira, K. et al. Clinicopathological significance of ASC amino acid transporter-2 expression in pancreatic ductal carcinoma. Histopathology 66, 234-243, doi:10.1111/his.12464 (2015).
80	Wang, Q. et al. Targeting glutamine transport to suppress melanoma cell growth. Int J Cancer 135, 1060-1071, doi:10.1002/ijc.28749 (2014).
81	Huang, F. et al. Upregulated SLC1A5 promotes cell growth and survival in colorectal cancer. Int J Clin Exp Pathol 7, 6006-6014 (2014).
82	Hassanein, M. et al. SLC1A5 mediates glutamine transport required for lung cancer cell growth and survival. Clin Cancer Res 19, 560-570, doi:10.1158/1078-0432.CCR-12-2334 (2013).
83	Dayeh, T. et al. Genome-wide DNA methylation analysis of human pancreatic islets from type 2 diabetic and non-diabetic donors identifies candidate genes that influence insulin secretion. PLoS Genet 10, e1004160, doi:10.1371/journal.pgen.1004160 (2014).
