# Supplementary material for: Derivation and validation of an epigenetic frailty risk score in population-based cohorts of older adults
Source: Nat Commun. 2022 Sep 7;13:5269. doi: 10.1038/s41467-022-32893-x (PMC9450828; doi:10.1038/s41467-022-32893-x)
Supplement: Supplementary file 6 — Supplementary Data 3 [file 41467_2022_32893_MOESM6_ESM.xlsx]

## Sheet: S4
Supplementary Data 3. Results of mQTL analysis on CpGs included in eFRS
SNP	SNP chromosome	SNP position	CpG	CpG position	beta	P-value a
rs28375127	14	50059417	cg11700584	50088544	0.21946	5.03e-09
rs28609430	14	50059620	cg11700584	50088544	0.21946	5.03e-09
rs72678064	14	50060876	cg11700584	50088544	0.21946	5.03e-09
rs72678065	14	50062994	cg11700584	50088544	0.21946	5.03e-09
rs113087280	14	50063759	cg11700584	50088544	0.21946	5.03e-09
rs3007036	14	50106045	cg11700584	50088544	0.22486	1.71e-09
rs4898626	14	50039050	cg11700584	50088544	0.21896	5.12e-09
rs9989177	14	50092471	cg11700584	50088544	0.23551	2.69e-10
rs147933505	14	50071538	cg11700584	50088544	0.23412	3.27e-10
rs75348693	14	50031930	cg11700584	50088544	0.21903	5.44e-09
rs12147470	14	50028672	cg11700584	50088544	0.21885	5.47e-09
rs12147010	14	50029106	cg11700584	50088544	0.21885	5.47e-09
rs56027517	14	50022027	cg11700584	50088544	0.22564	2.11e-09
rs17774817	14	50048072	cg11700584	50088544	0.2182	5.8e-09
rs72678057	14	50048307	cg11700584	50088544	0.2182	5.8e-09
rs28643334	14	50064962	cg11700584	50088544	0.21946	5.03e-09
rs7147722	14	50112712	cg11700584	50088544	0.22281	2.28e-09
rs11628687	14	50020980	cg11700584	50088544	0.22436	2.37e-09
rs4900935	14	50025300	cg11700584	50088544	0.21796	5.8e-09
rs7151032	14	50069930	cg11700584	50088544	0.2341	3.73e-10
rs7145333	14	50070586	cg11700584	50088544	0.2341	3.73e-10
rs17774889	14	50059857	cg11700584	50088544	0.21769	6.34e-09
rs28405032	14	50066796	cg11700584	50088544	0.21765	6.87e-09
rs7154992	14	50024139	cg11700584	50088544	0.22361	2.66e-09
rs17121611	14	50085363	cg11700584	50088544	0.24278	9.93e-11
rs7154317	14	50036820	cg11700584	50088544	0.20829	2.4e-08
rs11625804	14	50068299	cg11700584	50088544	0.23355	4.37e-10
rs2354445	14	50074014	cg11700584	50088544	0.24418	7.3e-11
rs7519	14	50087753	cg11700584	50088544	0.24035	1.09e-10
rs2209416	14	50096900	cg11700584	50088544	0.24035	1.09e-10
rs735025	1	19581543	cg07312601	19583887	0.18258	8.68e-08
rs4912057	1	19583734	cg07312601	19583887	0.18258	8.68e-08
rs17701513	14	50017291	cg11700584	50088544	0.22157	3.55e-09
rs28396798	14	50075319	cg11700584	50088544	0.24078	1.27e-10
rs5808507	14	50043007	cg11700584	50088544	0.22273	3.08e-09
rs4127814	14	50067605	cg11700584	50088544	0.23181	5.57e-10
rs56976948	14	50023862	cg11700584	50088544	0.22184	3.37e-09
rs2354444	14	50069282	cg11700584	50088544	0.23113	6e-10
rs7150505	14	50069805	cg11700584	50088544	0.23113	6e-10
rs7146398	14	50070384	cg11700584	50088544	0.23113	6e-10
rs2294942	1	19578192	cg07312601	19583887	0.18258	8.68e-08
rs144202004	14	50066343	cg11700584	50088544	0.21669	7.47e-09
rs7225334	17	62377516	cg02867102	62398693	0.36609	3.67e-08
rs1349750	14	50042768	cg11700584	50088544	0.22096	3.9e-09
rs12952899	17	62385606	cg02867102	62398693	0.39447	4.24e-08
rs7141096	14	50025847	cg11700584	50088544	0.21584	8.67e-09
rs113288494	14	50036824	cg11700584	50088544	0.20709	2.83e-08
rs113170157	14	50102653	cg11700584	50088544	0.22798	9.75e-10
rs36016252	14	50039825	cg11700584	50088544	0.22131	3.96e-09
rs17121579	14	50039198	cg11700584	50088544	0.22072	4.06e-09
rs7146063	14	50070244	cg11700584	50088544	0.22537	2.24e-08
rs112360115	17	62386482	cg02867102	62398693	0.39212	3.49e-09
rs2354447	14	50083302	cg11700584	50088544	0.24243	8.79e-11
rs140777038	14	50084394	cg11700584	50088544	0.24243	8.79e-11
rs112304494	14	50066582	cg11700584	50088544	0.21996	4.6e-09
rs10149195	14	50032993	cg11700584	50088544	0.21993	4.85e-09
rs2354446	14	50075799	cg11700584	50088544	0.24587	5.19e-11
rs11629047	14	50051819	cg11700584	50088544	0.21946	5.03e-09
rs7152223	14	50057570	cg11700584	50088544	0.21946	5.03e-09
rs113505290	14	50058484	cg11700584	50088544	0.21946	5.03e-09
rs10220296	14	50058984	cg11700584	50088544	0.21946	5.03e-09
Abbreviations: SNP, single nucleotide polymorphism; mQTL, methylation quantitative trait loci.
a All P values are two-sided without adjustments.
