# Supplementary material for: Derivation and validation of an epigenetic frailty risk score in population-based cohorts of older adults
Source: Nat Commun. 2022 Sep 7;13:5269. doi: 10.1038/s41467-022-32893-x (PMC9450828; doi:10.1038/s41467-022-32893-x)
Supplement: Supplementary file 7 — Supplementary Data 4 [file 41467_2022_32893_MOESM7_ESM.xlsx]

## Sheet: S1
Supplementary Data 4. Proportions of status of deficits included in the frailty index calculation in ESTHER at each follow-up
Variable name		Baseline	2-year follow-up	5-year follow-up	8-year follow-up	11-year follow-up
History of diseases (7 items)
Coronary artery disease	Yes (%)	15.1	21.4	32.9	46.8	58.5
Heart failure	Yes (%)	11.3	17.2	28.3	41.5	54.1
Diabetes	Yes (%)	14.5	21.5	34	48.5	60
Cancer	Yes (%)	7.8	15	27.9	42.2	54.3
Glaucoma	Yes (%)	4.1	10.9	23.2	36.7	49.7
Cataract	Yes (%)	10.5	20.5	35.3	48.4	64.2
Parkinson	Yes (%)	0.6	7	19.1	33.2	46.9
History of major disease events (4 items)
Myocardial infarction	Yes (%)	5.6	11.3	22.8	36.2	48.3
Stroke	Yes (%)	3.4	10	22.2	36.9	49.2
Joint replacement	Yes (%)	2.9	10	23.3	38.2	51.7
Femoral neck fracture	Yes (%)	0.8	6.9	18.7	32.8	45.4
Drugs (10 items)
Anti-hypertensives	Yes (%)	43.8	55	66.9	77.9	84.5
Lipid lowering drugs	Yes (%)	11.3	22	36.1	53.7	63.6
Vasodilatators	Yes (%)	5.9	11.8	22.6	35.7	48.6
Heart glycosides	Yes (%)	2.5	8.4	19.6	33	46.3
Prescribed aspirin	Yes (%)	11.6	23.5	35.7	52.5	60.7
Anti-osteoporotic drugs	Yes (%)	1	7.7	20.6	35.5	47.1
Anxiolytics	Yes (%)	2	7.7	19.3	33.5	46.8
Sedatives	Yes (%)	1.5	7.7	18.9	33.5	46.6
Anti-dementive drugs	Yes (%)	1	7.6	19.1	33.4	46.3
Drugs against prostatic hyperplasia and incontinence	Yes (%)	3.3	11.3	22.8	37.3	50.1
Difficulties in activities of daily living (6 items)
Difficulties in moderate activities	No (%)	55.5	59.3	52.9	50.3	47
	Limited (%)	36.2	32.3	36.9	38.8	39.4
	Yes (%)	8.3	8.3	10.2	11	13.6
Difficulties in climbing several flights of stairs	No (%)	45.1	49.8	48.1	45.7	43.8
	Limited (%)	41.4	37.6	39.2	40.3	40.1
	Yes (%)	13.6	12.6	12.7	14	16.1
Limits in normal work or activities due to pain	Not at all (%)	27.1	31	33.6	27.6	29
	A bit (%)	28.6	27.6	26.8	29.5	28
	Moderate (%)	21.8	20.2	20.5	21.2	20
	Quite a lot (%)	17.3	15.5	14.6	16.9	17
	Extremely limited (%)	5.2	5.7	4.5	4.7	6.1
Limits in certain work or activities	Yes (%)	35.4	38.1	44.9	57.6	70
Limits in contact with others	Never (%)	48.4	55.5	55.6	48.4	49.1
	Rare (%)	23.6	19.7	20.5	24.6	23.2
	Sometimes (%)	21.4	19.1	17.6	20.3	19.3
	Mostly (%)	5.6	4.8	5.2	5.5	6.6
	Always (%)	1.1	1.1	1.1	1.3	1.8
Limits in activities due to mental health	Yes (%)	29.1	30.5	35.9	50.9	64.6
General health (1 items)
General self-rated health	Excellent (%)	1.9	1.5	1.3	3.7	2
	Very good (%)	6.7	7.5	8.9	8.6	8.3
	Good (%)	59.7	61.7	61.6	61.4	60.1
	Less good (%)	29.5	26.7	25.7	24	26
	Poor (%)	2.3	2.6	2.5	2.4	3.6
Life-style related factors (3 items)
Underweight	BMI< 20 (%)	1.7	7.6	0.2	0.5	1.5
Overweight	BMI <30 (%)	74.6	75.1	73.8	67.8	68.3
	BMI 30-<35 (%)	19.6	19.6	20.3	23.8	23.4
	BMI≥ 35 (%)	5.8	5.4	5.9	8.4	8.2
Lack of vigorous physical activity	0 hour/week (%)	32.4	36.6	51.3	60.9	71.1
Abbreviation: BMI, body mass index.
